# Supplementary material for: High-Throughput RNA Sequencing of Mosaic Infected and Non-Infected Apple (Malus × domestica Borkh.) Cultivars: From Detection to the Reconstruction of Whole Genome of Viruses and Viroid
Source: Plants (Basel). 2022 Mar 1;11(5):675. doi: 10.3390/plants11050675 (PMC8912866; doi:10.3390/plants11050675)
Supplement: Supplementary file 1 [file plants-11-00675-s001.zip]

Archive with 1 entries (1 files):
- plants-1502723-supplementary.pdf
